# Supplementary material for: Mercury Scenario in Fish from the Amazon Basin: Exploring the Interplay of Social Groups and Environmental Diversity
Source: Toxics. 2025 Jul 10;13(7):580. doi: 10.3390/toxics13070580 (PMC12298900; doi:10.3390/toxics13070580)
Supplement: Supplementary file 1 [file toxics-13-00580-s001.zip]

Archive with 1 entries (1 files):
- toxics-3714543-supplementary.pdf
